# Supplementary material for: Effects of moderate doses of ionizing radiation on experimental abdominal aortic aneurysm
Source: PLoS One. 2024 Aug 1;19(8):e0308273. doi: 10.1371/journal.pone.0308273 (PMC11293671; doi:10.1371/journal.pone.0308273)
Supplement: S1 Dataset — (XLSX) [file pone.0308273.s005.xlsx]

## Sheet: Fig1 B
AngII-D0	AngII-D21
143	155
154	179
138	211
144	210
155	186
147	175
150	136
154	224
126	181
147	195
146	142
129	175
144	158
134	163
142	128
133	215
150	164
141	175
133	187
152	213
157	161
137	212
132	157
152	162
138	159
141	168
142	164
149	159
132	197
138	166
134	170
147	218
140	189
148	191
131	188
148	155
150	125
149	207
146	188
133	175
135	173
131	196
137	166
130	159
153	166
138	186
128	203
142	167
126
148
119
126
149
123
152
138
146
143
130
155
147
153
135
153
145
135
152
139
157
145
115
146
158
127
147
124
146
146
156
136
149
135
158
150
149
148
116
148
144

## Sheet: Fig1 C
Day 7	Day 7	Day 28	Day 28
PBS	AngII	PBS	AngII
0.560195	0.652614	0.519969	0.684578
0.483363	0.638298	0.52985	0.690682
0.502618	0.580975	0.542764	0.714193
0.458601	0.705614	0.591415	0.64311
0.60416	0.538525	0.472502	0.704828
0.539149	0.507519	0.687991	0.791303
0.466897	0.56563	0.519704	0.646478
0.536995	0.534321	0.523363	0.529913
0.42498	0.587036	0.503858	0.741965
0.52656	0.602771	0.497133	0.584046
0.583928	0.553088	0.500963	0.552412
0.482288	0.601403	0.474293	0.561427
0.575226	0.630392	0.656085	0.582791
0.564155	0.570004	0.502881	0.525225
0.523325	0.604839	0.444382	0.549451
0.623925	0.733025	0.475084	0.723488
0.551087	0.559832	0.533802	0.707764
0.644992	0.701521	0.612445	0.604217
0.492153	0.598374	0.497145	0.654279
0.496192	0.630379	0.433996	0.783009
0.509944	0.721479	0.525773	0.716394
0.556592	0.641549		0.684638
0.567266	0.475798		0.849463
	0.610591		0.721834

## Sheet: Fig1 D
Baseline	Baseline	Day 7	Day 7	Day 28	Day 28
PBS	AngII	PBS	AngII	PBS	AngII
0.954	0.905	1.063	0.842	1	1.041
1.169	0.956	0.797	1.712	1.024	2.127
1.088	0.904	0.829	2.082	1.017	2.338
1.16	0.927	0.89	1.078	0.981	1.054
0.951	1.008	0.828	2.139	0.977	2.615
1.04	0.904	0.943	1.861	0.962	2.347
0.775	0.956		1.137	0.933	1.555
0.934	0.957		1.188	0.976	1.582
0.841	1.034		1.215	0.926	1.266
0.869	1.085		1.343	1.066	1.344
0.838	1.008		2.144	0.913	2.908
	0.93		1.68		2.361
	0.879		1.137		2.355
	0.905		1.266		2.095
	1.137		1.292		1.99
			1.99		1.395
			1.163
			1.215

## Sheet: Fig1 G
Survival (day)	AngII	PBS
7	1
28	0
17	1
28	0
10	1
28	0
10	1
28	0
28	0
28	0
28	0
13	1
28	0
28	0
28	0
28	0
28	0
6	1
28	0
28	0
28	0
28	0
28	0
28	0
28	0
28	0
5	1
28	0
28	0
28	0
28	0
8	1
28	0
12	1
11	1
28	0
28	0
28	0
24	1
28	0
11	1
28	0
21	1
28	0
28		0
28		0
28		0
28		0
28		0
28		0
28		0
28		0

## Sheet: Fig2 B
Day 7	Day 7	Day 7		Day 28	Day 28	Day 28
Control	IR D-3	IR D+1		Control	IR D-3	IR D+1
1.025	1.611	0.956		1.095	1.309	1.111
1.981	1.21	0.956		1.362	1.879	1.147
1.87	0.962	1.06		2.111	1.351	1.313
1.129	1.096	0.896		1.62	1.175	1.163
2.081	1.302	1.163		1.465	1.337	1.559
1.939	0.955	1.06		2.448	1.421	1.215
1.137	1.146	1.267		1.215	1.542	1.733
1.189	1.145	1.111		1.344	1.215	1.033
1.214	0.928	1.008		1.268	1.318
1.378	0.955	1.09		2.403	1.317
2.188	1.008	1.705		1.059	1.215
1.783	0.982	1.111		2.145	1.24
1.172	1.256	1.189		2.231	1.24
1.266		1.217		1.111	1.318
1.292		0.939		2.679
1.99		1.033		2.418
1.163		1.275		1.612
1.215		1.516		1.647
1.576		0.906		1.301
1.034		1.404		1.431
1.423		1.181		2.9
0.982		1.059		2.418
1.215		1.309		2.217
1.344				2.197
1.215				1.395
1.215				1.99
1.715				2.112
1.163				1.129
1.449				1.251
1.164				1.232
1.369				1.439
1.32
1.112
1.035

## Sheet: Fig 2 D
Survival (day)	Control	D-3 IR		Survival (day)	Control	D+1 IR
28	0			28	0
28	0			28	0
6	1			6	1
28	0			28	0
28	0			28	0
28	0			28	0
28	0			28	0
28	0			28	0
28	0			28	0
28	0			28	0
28	0			28	0
5	1			5	1
28	0			28	0
28	0			28	0
28	0			28	0
28	0			28	0
8	1			8	1
28	0			28	0
12	1			12	1
11	1			11	1
28	0			28	0
28		0		28		0
28		0		18		1
28		0		3		1
28		0		19		1
28		0		28		0
28		0		4		1
28		0		28		0
28		0		28		0
28		0		28		0
28		0		28		0
28		0		28		0
28		0		8		1
28		0		3		1
5		1		28		0
28		0		7		1

## Sheet: Fig2 E
	Day 7	Day 7	Day 28	Day 28			Day 7	Day 7	Day 28	Day 28
	D-3 IR	D-3 IR	D-3 IR	D-3 IR			D+1 IR	D+1 IR	D+1 IR	D+1 IR
Dose (mGy)	No AAA	AAA	No AAA	AAA		Dose (mGy)	No AAA	AAA	No AAA	AAA
Control	52.8	47.2	19	81		Control	52.8	47.2	27.8	72.2
1000	78.6	21.4	66.7	33.3		1000	53.3	46.7	46.7	53.3

## Sheet: Fig3 A
Control	D-3 IR		Control	D+1 IR
4.7	5.5		5	5.2
5.4	5.3		5.3	4.7
5.3	4.8		5.4	5.2
4.9	5.1		5.2	4.6
4.8	5.5		5.2	5.4
4.9	4.7		5.4	5
4.6			5	5.3
				5.4
				5.3
				5.7

## Sheet: Fig3 B
Control	D-3 IR		Control	D+1 IR
0.893	0.702		0.79	0.58
0.558	0.439		0.73	0.52
0.765	0.632		0.65	0.55
0.812	0.613		0.7	0.58
0.831	0.432		0.79	0.65
0.772	0.585		0.67	0.53
	0.683		0.65	0.56
			0.72	0.62
				0.59
				0.59
				0.56

## Sheet: Fig3 C
Control	D-3 IR	D+1 IR
633	686	508
578	769	646
549	936	593
875	835	510
614	874	764
449	638	761
742	512	583
610	505	652
647	783
620	544
659
686
707

[truncated: 14 more sheets: Fig3 D, Fig3 E, Fig4 A, Fig4 B, Fig4 E, Fig4 F, Fig5 A, Fig5 B, Fig5 C, Fig5 D, Fig5 E, Fig5 F, Fig6 A, Fig6 B]
